# Supplementary material for: Tissue-specific transcriptomics reveals a central role of CcNST1 in regulating the fruit lignification pattern in Camellia chekiangoleosa, a woody oil-crop
Source: For Res (Fayettev). 2022 Aug 3;2:10. doi: 10.48130/FR-2022-0010 (PMC11524261; doi:10.48130/FR-2022-0010)
Supplement: Supplementary file 1 — Supplementary data to this article can be found online. [file FR-2022-0010-S1.zip]

Archive with 9 entries (9 files):
- 10.48130_FR-2022-0010-Suppl-Figure2.pdf
- 10.48130_FR-2022-0010-Suppl-Figure3.pdf
- 10.48130_FR-2022-0010-Suppl-FigureS1.pdf
- 10.48130_FR-2022-0010-Suppl-FigureS4.pdf
- 10.48130_FR-2022-0010-Suppl-TableS1.pdf
- 10.48130_FR-2022-0010-Suppl-TableS2.pdf
- 10.48130_FR-2022-0010-Suppl-TableS3.pdf
- 10.48130_FR-2022-0010-Suppl-TableS4.pdf
- 10.48130_FR-2022-0010-Suppl-TableS5.pdf
